# Supplementary material for: Inflammatory Markers Showed Significant Incremental Value for Predicting Post-Hepatectomy Liver Failure in Hepatocellular Carcinoma Patients
Source: Life (Basel). 2023 Sep 29;13(10):1990. doi: 10.3390/life13101990 (PMC10607941; doi:10.3390/life13101990)
Supplement: Supplementary file 1 [file life-13-01990-s001.zip]

Archive with 2 entries (2 files):
- Supplementary 1. Missing value statistics.xlsx
- Supplementary 2. Predictive ability of each inflammatory marker.xlsx
