# Supplementary material for: Inflammatory Markers Showed Significant Incremental Value for Predicting Post-Hepatectomy Liver Failure in Hepatocellular Carcinoma Patients
Source: Life (Basel). 2023 Sep 29;13(10):1990. doi: 10.3390/life13101990 (PMC10607941; doi:10.3390/life13101990)
Supplement: Supplementary file 1 [file life-13-01990-s001.zip › Supplementary 1. Missing value statistics.xlsx]

## Sheet: Sheet1
Table S1. The number and percentage of missing values for each variable.
Variable	Total (n=2824)		Non-PHLF (n=2556)		PHLF (n=268)
	number	percentage（%）	number	percentage（%）	number	percentage（%）
Demographic characteristics
Age (years)	0	0	0	0	0	0
Sex	0	0	0	0	0	0
HBsAg	0	0	0	0	0	0
HCV	0	0	0	0	0	0
Diabetes mellitus	0	0	0	0	0	0
Hypertension	0	0	0	0	0	0
Final variables of the original model
Cirrhosis	0	0	0	0	0	0
Tumor size (cm)	2	0.0708215	1	0.0391236	1	0.373134
Blood loss (ml)	9	0.318697	8	0.312989	1	0.373134
ICG-R15 (%)	2012	71.2465	1827	71.4789	185	69.0299
PT (s)	19	0.672805	17	0.665102	2	0.746269
APRI	12	0.424929	11	0.43036	1	0.373134
Inflammation-related variables
White cell (109/L)	11	0.389518	10	0.391236	1	0.373134
Neutrophil (109/L)	11	0.389518	10	0.391236	1	0.373134
Lymphocyte (109/L)	11	0.389518	10	0.391236	1	0.373134
Monocyte (109/L)	11	0.389518	10	0.391236	1	0.373134
Platelet (109/L)	11	0.389518	10	0.391236	1	0.373134
AST (U/L)	11	0.389518	10	0.391236	1	0.373134
ALB (g/L)	10	0.354108	9	0.352113	1	0.373134
FIB (g/L)	475	16.8201	421	16.471	54	20.1493
CRP (mg/L)	1728	61.1898	1579	61.7762	149	55.597
IL-6 (pg/ml)	2402	85.0567	2183	85.4069	219	81.7164
PCT (ng/ml)	2550	90.2975	2308	90.2973	242	90.2985
GPS	1728	61.1898	1579	61.7762	149	55.597
mGPS	1728	61.1898	1579	61.7762	149	55.597
PI	1728	61.1898	1579	61.7762	149	55.597
PNI	11	0.389518	10	0.391236	1	0.373134
SII	11	0.389518	10	0.391236	1	0.373134
LCR	1728	61.1898	1579	61.7762	149	55.597
NLR	11	0.389518	10	0.391236	1	0.373134
LMR	11	0.389518	10	0.391236	1	0.373134
PLR	11	0.389518	10	0.391236	1	0.373134
ANRI	12	0.424929	11	0.43036	1	0.373134
FAR	475	16.8201	421	16.471	54	20.1493
AFR	475	16.8201	421	16.471	54	20.1493
Abbreviations: HBsAg, hepatitis B surface antigen; HCV, hepatitis C virus; ICG-R15, indocyanine green retention rate at 15 min; PT, prothrombin time; APRI, aspartate transaminase-to-platelet ratio index; AST, aspartate transaminase; ALB, albumin; FIB, fibrinogen; CRP, C-reactive protein; IL-6, interleukin-6; PCT, Procalcitonin; GPS, Glasgow Prognostic Score; mGPS, modified Glasgow Prognostic Scor…
