# Supplementary material for: Inflammatory Markers Showed Significant Incremental Value for Predicting Post-Hepatectomy Liver Failure in Hepatocellular Carcinoma Patients
Source: Life (Basel). 2023 Sep 29;13(10):1990. doi: 10.3390/life13101990 (PMC10607941; doi:10.3390/life13101990)
Supplement: Supplementary file 1 [file life-13-01990-s001.zip › Supplementary 2. Predictive ability of each inflammatory marker.xlsx]

## Sheet: Sheet1
Table S2. The predictive ability of each inflammatory marker added to the reference model for PHLF.
Variable	Sensitivity (95% CI)	Specificity (95% CI)	Accuracy (95% CI)	Rate (95% CI)		Summary LR (95 % CI)
				PPV	NPV	Positive	Negative
Reference model	0.89 (0.84-0.92)	0.39 (0.37-0.41)	0.44 (0.42-0.45)	0.13 (0.12-0.15)	0.97 (0.96-0.98)	1.45 (1.38-1.53)	0.29 (0.21-0.41)
White cell	0.90 (0.86-0.93)	0.40 (0.38-0.42)	0.45 (0.43-0.47)	0.14 (0.12-0.15)	0.97 (0.96-0.98)	1.50 (1.43-1.58)	0.25 (0.17-0.36)
Neutrophil	0.89 (0.84-0.92)	0.40 (0.38-0.42)	0.45 (0.43-0.47)	0.13 (0.12-0.15)	0.97 (0.96-0.98)	1.48 (1.41-1.56)	0.28 (0.20-0.39)
Lymphocyte	0.88 (0.83-0.91)	0.39 (0.38-0.41)	0.44 (0.42-0.46)	0.13 (0.12-0.15)	0.97 (0.96-0.98)	1.45 (1.37-1.53)	0.31 (0.23-0.43)
Monocyte	0.88 (0.84-0.92)	0.39 (0.37-0.41)	0.44 (0.42-0.46)	0.13 (0.12-0.15)	0.97 (0.96-0.98)	1.45 (1.37-1.53)	0.30 (0.21-0.41)
CRP	0.90 (0.85-0.93)	0.40 (0.38-0.42)	0.44 (0.43-0.46)	0.13 (0.12-0.15)	0.97 (0.96-0.98)	1.49 (1.41-1.56)	0.26 (0.18-0.37)
IL-6	0.89 (0.84-0.92)	0.39 (0.37-0.41)	0.44 (0.42-0.45)	0.13 (0.12-0.15)	0.97 (0.96-0.98)	1.45 (1.38-1.53)	0.29 (0.21-0.41)
PCT	0.89 (0.84-0.92)	0.39 (0.37-0.41)	0.44 (0.42-0.45)	0.13 (0.12-0.15)	0.97 (0.96-0.98)	1.45 (1.38-1.53)	0.29 (0.21-0.41)
GPS	0.89 (0.84-0.92)	0.39 (0.37-0.41)	0.44 (0.42-0.46)	0.13 (0.12-0.15)	0.97 (0.96-0.98)	1.46 (1.38-1.53)	0.29 (0.20-0.40)
mGPS	0.90 (0.86-0.93)	0.39 (0.37-0.41)	0.44 (0.42-0.46)	0.13 (0.12-0.15)	0.97 (0.96-0.98)	1.48 (1.41-1.56)	0.26 (0.18-0.37)
PI	0.89 (0.84-0.92)	0.39 (0.37-0.41)	0.44 (0.42-0.46)	0.13 (0.12-0.15)	0.97 (0.96-0.98)	1.46 (1.38-1.54)	0.29 (0.20-0.40)
PNI	0.88 (0.84-0.92)	0.38 (0.36-0.40)	0.43 (0.41-0.45)	0.13 (0.12-0.15)	0.97 (0.96-0.98)	1.43 (1.36-1.51)	0.30 (0.22-0.42)
SII	0.87 (0.82-0.91)	0.43 (0.41-0.45)	0.47 (0.45-0.49)	0.13 (0.12-0.15)	0.97 (0.96-0.98)	1.52 (1.43-1.61)	0.31 (0.22-0.42)
LCR	0.88 (0.84-0.92)	0.39 (0.37-0.41)	0.43 (0.42-0.45)	0.13 (0.12-0.15)	0.97 (0.96-0.98)	1.44 (1.37-1.52)	0.30 (0.21-0.42)
NLR	0.88 (0.84-0.92)	0.39 (0.37-0.41)	0.44 (0.42-0.45)	0.13 (0.12-0.15)	0.97 (0.96-0.98)	1.44 (1.37-1.52)	0.31 (0.22-0.43)
LMR	0.89 (0.84-0.92)	0.39 (0.37-0.41)	0.44 (0.42-0.45)	0.13 (0.12-0.15)	0.97 (0.96-0.98)	1.45 (1.38-1.53)	0.29 (0.21-0.41)
PLR	0.88 (0.84-0.92)	0.39 (0.37-0.41)	0.44 (0.42-0.46)	0.13 (0.12-0.15)	0.97 (0.96-0.98)	1.46 (1.38-1.54)	0.29 (0.21-0.41)
ANRI	0.90 (0.86-0.94)	0.40 (0.38-0.42)	0.45 (0.43-0.47)	0.13 (0.12-0.15)	0.98 (0.96-0.98)	1.51 (1.44-1.59)	0.24 (0.17-0.35)
FAR	0.89 (0.84-0.92)	0.40 (0.38-0.42)	0.44 (0.43-0.46)	0.13 (0.12-0.15)	0.97 (0.96-0.98)	1.47 (1.40-1.56)	0.28 (0.20-0.40)
AFR	0.89 (0.84-0.92)	0.40 (0.38-0.42)	0.44 (0.42-0.46)	0.13 (0.12-0.15)	0.97 (0.96-0.98)	1.47 (1.39-1.55)	0.28 (0.20-0.40)
Abbreviations: PHLF, post-hepatectomy liver failure; PPV, positive predictive value; NPV, negative predictive value; LR, likelihood ratio; CI, confidence interval; CRP, C-reactive protein; IL-6, interleukin-6; PCT, Procalcitonin; GPS, Glasgow Prognostic Score; mGPS, modified Glasgow Prognostic Score; PI, prognostic Index; PNI, prognostic Nutritional Index; SII, systemic immune-inflammation index;…
